# Supplementary material for: Pre-diagnosis urine exosomal RNA (ExoDx EPI score) is associated with post-prostatectomy pathology outcome
Source: World J Urol. 2022 Jan 27;40(4):983–9. doi: 10.1007/s00345-022-03937-0 (PMC8994717; doi:10.1007/s00345-022-03937-0)
Supplement: Supplementary file 2 — Supplementary file2 (XLSX 17 KB) [file 345_2022_3937_MOESM2_ESM.xlsx]

## Sheet: Table_1
	Biopsy GG1
Radical Prostatectomy outcome	All	Remain GG1	Upgrade to GG2	Upgrade to >GG2
Number of patients, N	111	49	47	15
Age (at diagnosis), median (IQR)	60.0 (57.0-65.0)	58.0 (56.0-63.0)	60.0 (56.0-65.0)	60.0 (58.0-69.5)
PSA (ng/mL), median (IQR)	5.35 (4.3-6.5)	5.4 (4.3-6.4)	5.1 (4.3-6.9)	5.2 (4.5-6.6)
African American, n (%)	8 (7.2%)	4 (8.2%)	3 (6.4%)	1 (6.7%)
Positive family history, n (%)	35 (31.5%)	19 (38.8%)	12 (25.5%)	4 (26.7%)
EPI Score, median (IQR)	32.4 (20.6-55.2)	31.7 (20.7-45.0)	28.8 (19.5-55.7)	62.2 (49.3-66.8)
Pathologic Gleason Grade Group, n (%)
GG1	49 (44.1%)	49 (100.0%)	0 (0.0%)	0 (0.0%)
GG2	47 (42.3%)	0 (0.0%)	47 (100.0%)	0 (0.0%)
GG3	12 (10.8%)	0 (0.0%)	0 (0.0%)	12 (80.0%)
GG4	1 (0.9%)	0 (0.0%)	0 (0.0%)	1 (6.7%)
GG5	2 (1.8%)	0 (0.0%)	0 (0.0%)	2 (13.3%)

## Sheet: Table_2
Cut point	10	15.6	20	30	40	50
N	111	111	111	111	111	111
Sensitivity	100% (78-nan)	100% (78.2-nan)	93% (68-100)	93% (68-100)	87% (60-98)	73% (45-92)
Specificity	4% (1-10)	18% (11-27)	24% (16-34)	53% (43-63)	68% (57-77)	78% (69-86)
NPV	100% (40-nan)	100% (81-nan)	96% (79-100)	98% (90-100)	97% (90-100)	95% (88-99)
PPV	14% (8-22)	16% (9-25)	16% (9-26)	24% (14-37)	30% (17-45)	34% (19-53)
Diagnostic odds ratio	inf	inf	4.4	15.9	13.6	9.8
% samples below cut point	4% (1-9)	15% (9-23)	22% (14%-30%)	47% (37-57)	60% (51-70)	71% (62-79)

## Sheet: Table_S1
	All patients	Bx GG1	Bx > GG1	Bx GG1 / RP GG1	Bx GG1 / RP GG2	Bx GG1 / RP > GG2	Bx GG1 / RP > GG1
Number of patients	310	111	199	49	47	15	62
Age (at diagnosis), median (IQR)	62.0 (58.0-67.0)	60.0 (57.0-65.0)	64.0 (59.0-68.0)	58.0 (56.0-63.0)	60.0 (56.0-65.0)	60.0 (58.0-69.5)	60.0 (57.0-65.0)
PSA (ng/mL), median (IQR)	5.4 (4.3-6.9)	5.35 (4.3-6.5)	5.5 (4.3-7.0)	5.4 (4.3-6.4)	5.1 (4.3-6.9)	5.2 (4.5-6.6)	5.2 (4.3-7.0)
EPI Intelliscore, median (IQR)	37.2 (23.8-54.0)	32.4 (20.6-55.2)	39.8 (27.0-53.9)	31.7 (20.7-45.0)	28.8 (19.5-55.7)	62.2 (49.3-66.8)	41.3 (20.4-58.9)
HGPCa prevalence (GG2≥ at biopsy), n (%)	310 (64.2%)	111 (0.0%)	199 (100.0%)	49 (0.0%)	47 (0.0%)	15 (0.0%)	62 (0.0%)
African American, n (%)	29 (9.4%)	8 (7.2%)	21 (10.6%)	4 (8.2%)	3 (6.4%)	1 (6.7%)	4 (6.5%)
Positive family history, n (%)	83 (26.8%)	35 (31.5%)	48 (24.1%)	19 (38.8%)	12 (25.5%)	4 (26.7%)	16 (25.8%)
Biopsy Gleason Grade Group, n (%)
GG1	111 (35.8%)	111 (100.0%)	0 (0.0%)	49 (100.0%)	47 (100.0%)	15 (100.0%)	62 (100.0%)
GG2	116 (37.4%)	0 (0.0%)	116 (58.3%)	0 (0.0%)	0 (0.0%)	0 (0.0%)	0 (0.0%)
GG3	40 (12.9%)	0 (0.0%)	40 (20.1%)	0 (0.0%)	0 (0.0%)	0 (0.0%)	0 (0.0%)
GG4	34 (11.0%)	0 (0.0%)	34 (17.1%)	0 (0.0%)	0 (0.0%)	0 (0.0%)	0 (0.0%)
GG5	9 (2.9%)	0 (0.0%)	9 (4.5%)	0 (0.0%)	0 (0.0%)	0 (0.0%)	0 (0.0%)
Pathologic Gleason Grade Group, n (%)
GG1	58 (18.7%)	49 (44.1%)	9 (4.5%)	49 (100.0%)	0 (0.0%)	0 (0.0%)	0 (0.0%)
GG2	154 (49.7%)	47 (42.3%)	107 (53.8%)	0 (0.0%)	47 (100.0%)	0 (0.0%)	47 (75.8%)
GG3	63 (20.3%)	12 (10.8%)	51 (25.6%)	0 (0.0%)	0 (0.0%)	12 (80.0%)	12 (19.4%)
GG4	17 (5.5%)	1 (0.9%)	16 (8.0%)	0 (0.0%)	0 (0.0%)	1 (6.7%)	1 (1.6%)
GG5	18 (5.8%)	2 (1.8%)	16 (8.0%)	0 (0.0%)	0 (0.0%)	2 (13.3%)	2 (3.2%)

## Sheet: Table_S2
		Radical Prostatectomy Outcome						Upgrading, N (%)	Downgrading, N (%)
		GG1	GG2	GG3	GG4	GG5	Total
		(n=58)	(n=154)	(n=63)	(n=17)	(n=18)	(n=310)	102 (33)	43 (14)
Biopsy Pathology Outcome	GG1	49	47	12	1	2	111	62 (56)	0 (0)
	GG2	9	81	22	3	1	116	26 (22)	9 (8)
	GG3	0	12	20	6	2	40	8 (20)	12 (30)
	GG4	0	13	8	7	6	34	6 (18)	21 (62)
	GG5	0	1	1	0	7	9	--	2 (22)
